# Supplementary material for: Holocene global mean surface temperature, a multi-method reconstruction approach
Source: Sci Data. 2020 Jun 30;7:201. doi: 10.1038/s41597-020-0530-7 (PMC7327079; doi:10.1038/s41597-020-0530-7)
Supplement: Supplementary file 1 — Supplementary Table 1 [file 41597_2020_530_MOESM1_ESM.xlsx]

## Sheet: Suppl Table 1 
Supplemental Table 1. Individual studies and their reported values used to derive a global average temperature uncertainty for each proxy type, as summarized in Table 2.
				Temperature uncertainty (°C)
Proxy type	Reference (DOI)	Location	Method*	Temperature uncertainty (°C)	winter	annual	Cross-validation method	Notes
Pollen	10.1016/S0277-3791(03)00173-2	Europe	MAT	2.25	2.58	2.35
Pollen	﻿10.5194/cp-5-523-2009	Scandinavia	WAPLS	1.135		0.95
Pollen	﻿10.1016/j.quascirev.2015.01.013	Europe	MAT	2.59	2.78	2.42
Pollen	﻿10.1038/nature25464	North America, Europe	MAT			2.09
Pollen	10.1016/j.quascirev.2008.01.004	North America	MAT	1.85255	2.77652	2.11894	jacknived (equivalent to leave-one-out)	digitized from Figure 2
Pollen	10.1016/j.revpalbo.2014.08.007	China, Mongolia	WAPLS	4.1	5.4
Pollen	10.1016/j.revpalbo.2014.08.007	China, Mongolia	MAT	3	4
Pollen	10.1016/j.quascirev.2011.01.008	China	LWWA	2.1	2.5	2.3	bootstrapped
Pollen	10.1016/j.quascirev.2011.01.008	China	WAPLS	2.8	2.9	2.9
Pollen	10.1016/j.quascirev.2011.01.008	China	MAT	2.3	2.7	2.5
Pollen	10.1016/j.palaeo.2014.10.005	Korea	WAPLS			1.01
Pollen	10.1016/j.palaeo.2004.02.010	Russia	WAPLS	1.13
Pollen	10.1016/j.palaeo.2005.04.004	Russia	WAPLS	1.13
Pollen	10.1016/j.quascirev.2015.08.014	Russia	WAPLS	1.65
Pollen	10.1007/s00382-017-3664-3	China	WAPLS			3.62
Pollen	10.1016/S0031-0182(01)00414-X	Chile	RS	1.53	1.48
Pollen	10.1016/j.quascirev.2018.10.008	New Zealand	MAT			1.51
Pollen	10.1016/j.quascirev.2018.10.008	New Zealand	PLS			1.5
Pollen	10.1002/jqs.3082	Chile	WA-PLS	1.6
Pollen	10.1002/jqs.3082	Chile	MAT	1.1
Value used for uncertainty estimates in this study				2.01784	3.01295	2.10575		average of values
other microfossils/dinocyst	10.1177/0959683615591352	Northern Hemisphere	MAT	1.6	1.2		cross validation in a subset
other microfossils/dinocyst	10.1038/ngeo411	Global	Unclear	1.7	1.2	1.2	unclear	standard deviation of residuals as listed in supplementary table S5
Value used for uncertainty estimates in this study				1.7	1.2	1.2		value in MARGO Project Members 2009
Chironomids	10.1016/j.quascirev.2011.06.013	Norway, Svalbard, Iceland	WA-PLS	1.19			bootstrapped
Chironomids	10.1016/S0277-3791(01)00038-5	Norway, Svalbard	WA-PLS	1.27			bootstrapped	bootstrapped value as reported by 10.1177/0959683613512167
Chironomids	10.1016/j.quascirev.2011.09.006	Switzerland, Svalbard, Norway	WA-PLS	1.39			bootstrapped
Chironomids	10.1016/j.quascirev.2011.09.006	Switzerland, Svalbard, Norway	WA-PLS	1.4			bootstrapped	model at coarser resolution as reported in 10.1016/j.quascirev.2016.04.001
Chironomids	10.1016/j.quascirev.2011.09.006	Switzerland, Svalbard, Norway	WA-PLS	1.42			bootstrapped	model at coarser resolution as reported in 10.1177/0959683618788662
Chironomids	10.1016/j.gloplacha.2014.11.015	Eastern Russia	WA-PLS	1.43			bootstrapped	bootstrapped value as reported by 10.1016/j.gloplacha.2015.02.013
Chironomids	10.1007/s10933-006-0014-6	Northwest North America	WA-PLS	1.46			bootstrapped
Chironomids	10.1007/s10933-017-9998-3	Northwest North America	WA-PLS	1.48			bootstrapped
Chironomids	10.1038/NGEO2891	Norway, Switzerland	WA-PLS	1.55			bootstrapped
Chironomids	10.1007/s10933-006-0014-6	Northwest North America	WA-PLS	1.58			bootstrapped	value as reported in 10.1016/j.quascirev.2010.05.004
Chironomids	10.1002/jqs.3022	Eastern Canada	WA-PLS	1.67			bootstrapped
Chironomids	10.1007/s10933-015-9848-0	Canada, the Canadian Arctic	WA-PLS	1.93			bootstrapped	value as reported in 10.1016/j.yqres.2016.02.003
Chironomids	10.1007/s10933-010-9479-4	Yakutia	WA-PLS	1.93			bootstrapped	value as reported in 10.1016/j.quaint.2012.11.006
Chironomids	10.5194/cp-13-185-2017	South-western China	WA-PLS	2.31			bootstrapped
Chironomids	10.1002/jqs.1191	Finland	WA-PLS	0.72			jacknived (equivalent to leave-one-out)
Chironomids	10.1016/j.ecolind.2012.06.017	Patagonia	MAT			0.83	jacknived (equivalent to leave-one-out)
Chironomids	10.1016/j.yqres.2013.09.010	Finland	WA-PLS	0.84			jacknived (equivalent to leave-one-out)
Chironomids	10.1016/j.quascirev.2011.01.022	European Russia, Central Siberia	WA-PLS	0.89			jacknived (equivalent to leave-one-out)
Chironomids	10.1007/s10933-008-9222-6	Tasmania	WA-PLS	0.94			jacknived (equivalent to leave-one-out)
Chironomids	10.1016/S0277-3791(01)00038-5	Norway, Svalbard	WA-PLS	1.01			jacknived (equivalent to leave-one-out)	updated value as reported in 10.1016/j.quascirev.2011.11.013
Chironomids	10.1657/1523-0430(2003)035[0279:DDCAPR]2.0.CO;2	Sweden	WA	1.02			jacknived (equivalent to leave-one-out)
Chironomids	10.1007/s10933-008-9233-3	Central Canadian Arctic	WA-PLS	1.03			jacknived (equivalent to leave-one-out)
Chironomids	10.1007/s10933-007-9157-3	NW Iceland	WA-PLS	1.1			jacknived (equivalent to leave-one-out)
Chironomids	10.1177/0959683611400199	Northern Quebec, Canada	WA-PLS	1.1			jacknived (equivalent to leave-one-out)
Chironomids	10.1016/j.yqres.2006.05.005	Sierra Nevada, California	WA-PLS	1.1			jacknived (equivalent to leave-one-out)
Chironomids	doi.org/10.1023/A:1017524101783	Northern Sweden	WA-PLS	1.13			jacknived (equivalent to leave-one-out)
Chironomids	10.1016/j.quascirev.2007.06.016	Sothern Alps, New Zealand	WA-PLS	1.21			jacknived (equivalent to leave-one-out)	updated value reported in 10.1016/j.quascirev.2018.10.008
Chironomids	10.1016/j.gloplacha.2014.11.015	Russian Far East, northern Siberia	WA-PLS	1.3			jacknived (equivalent to leave-one-out)
Chironomids	10.1016/j.gloplacha.2014.11.015	Northern Russia	WA-PLS	1.35			jacknived (equivalent to leave-one-out)
Chironomids	10.1007/s10933-009-9358-z	Switzerland	WA-PLS	1.46			jacknived (equivalent to leave-one-out)
Chironomids	10.1016/j.palaeo.2006.01.005	Northeast North America	WA	1.5			jacknived (equivalent to leave-one-out)	value as reported in 10.1016/j.quascirev.2019.05.011
Chironomids	10.1191/0959683603hl640ft	Switzerland	WA-PLS	1.51			jacknived (equivalent to leave-one-out)
Chironomids	10.1016/j.palaeo.2006.01.005	Northeast North America	WA	1.6			jacknived (equivalent to leave-one-out)	value as reported in 10.1130/B30329.1
Chironomids	10.1007/s10933-017-9998-3	Northern North America	WA-PLS	1.87			jacknived (equivalent to leave-one-out)	original model in 10.1007/s10933-015-9848-0
Chironomids	10.1191/0959683604hl703rp	British Columbia	WA-PLS	1.98			jacknived (equivalent to leave-one-out)
Chironomids	10.1007/s10933-006-0010-x	Northern Sweden	WA-PLS	2.16			jacknived (equivalent to leave-one-out)	based on model in 10.1023/A:1017524101783
Chironomids	10.1023/A:1007997602935	Eastern Canada	WA-PLS	2.26			jacknived (equivalent to leave-one-out)
Value used for uncertainty estimates in this study				1.40324		1.40324		average of all individual values (summer and annual)
other microfossils/diatoms	10.1016/j.quascirev.2004.07.015	Southern Indian Ocean	MAT	0.85			unclear	as used in 10.1038/ngeo411
other microfossils/diatoms	10.1016/j.quascirev.2004.07.015	Atlantic, western inidan ocean	IKM	0.66			unclear	as used in 10.1038/ngeo411
other microfossils/diatoms	10.1016/j.quascirev.2004.07.015	unclear, presumably southern ocean	unclear	0.97			unclear	as used in 10.1038/ngeo411
other microfossils/diatoms	10.1111/j.1502-3885.2002.tb01077.x	Nordic Sea	WA-PLS	1.2			jacknived (equivalent to leave-one-out)
other microfossils/diatoms	10.1023/A:1013562325326	Swedish lappland	WA-PLS	0.96			jacknived (equivalent to leave-one-out)
other microfossils/diatoms	10.1007/BF00678109	Canada	WA-PLS	1.84			bootstrapped
other microfossils/diatoms	10.1023/A:1003091923476	North Finland	WA-PLS	0.88			jacknived (equivalent to leave-one-out)
other microfossils/diatoms	10.1023/A:1007982008956	Swiss Alps	WA-PLS	1.619			jacknived (equivalent to leave-one-out)
Value used for uncertainty estimates in this study				1.12237				average of the individual values
other microfossils/radiolaria	10.1016/j.quascirev.2004.07.015	Atlantic sector of Southern Ocean	IKM	1.2			unclear	as used in 10.1038/ngeo411
other microfossils/radiolaria	10.1016/j.quascirev.2004.07.015	Atlantic sector of Southern Ocean	IKM	1.16			unclear
Value used for uncertainty estimates in this study				1.2				value used in 10.1038/ngeo411
other microfossils/foraminifera	10.1038/ngeo411	unclear	unclear	0.91	0.99	0.85	unclear
other microfossils/foraminifera	10.1038/ngeo411	unclear	unclear	1.14	0.79	0.91	unclear
other microfossils/foraminifera	10.1038/ngeo411	unclear	unclear	0.98	0.97	0.94	unclear
other microfossils/foraminifera	10.1038/ngeo411	unclear	unclear	1.14	0.98	0.97	unclear
other microfossils/foraminifera	10.1038/ngeo411	unclear	unclear	1.15	1.49	1.26	unclear
other microfossils/foraminifera	10.1016/j.quascirev.2004.07.014	North Atlantic	MAT	1.42	1.32	1.26	jacknived (equivalent to leave-one-out)
other microfossils/foraminifera	10.1016/j.quascirev.2004.07.014	South Atlantic	MAT	1.36	1.47	1.36	jacknived (equivalent to leave-one-out)
other microfossils/foraminifera	10.1016/j.quascirev.2004.07.014	Pacific	MAT	1.63	1.88	1.67	jacknived (equivalent to leave-one-out)
other microfossils/foraminifera	10.1016/j.quascirev.2004.07.014	Indian Ocean, Australia	MAT	0.89	0.98	0.84	ten independent partitions cross validation
other microfossils/foraminifera	10.1016/j.quascirev.2004.07.014	North Atlantic	ANN	1.14	0.96	0.96	ten independent partitions cross validation
other microfossils/foraminifera	10.1016/j.quascirev.2004.07.014	South Atlantic	ANN	0.81	0.95	0.83	ten independent partitions cross validation
other microfossils/foraminifera	10.1016/j.quascirev.2004.07.014	Pacific	ANN	1.19	1.64	1.35	ten independent partitions cross validation
other microfossils/foraminifera	10.1016/j.quascirev.2004.07.014	Mediterranean	ANN	1.14	0.79	0.91	ten independent partitions cross validation
other microfossils/foraminifera	10.1016/j.quascirev.2004.07.014	Indian Ocean, Australia	ANN	0.93	1.01	0.86	ten independent partitions cross validation
other microfossils/foraminifera	10.1016/j.quascirev.2004.07.014	North Atlantic	RAM	1.09	0.79	0.85	jackniving after 2-dimensional interpolation
other microfossils/foraminifera	10.1016/j.quascirev.2004.07.014	South Atlantic	RAM	0.76	0.96	0.62	jackniving after 2-dimensional interpolation
other microfossils/foraminifera	10.1016/j.quascirev.2004.07.014	Pacific	RAM	0.78	1.17	0.93	jackniving after 2-dimensional interpolation
other microfossils/foraminifera	10.1016/j.quascirev.2004.07.014	Mediterranean	RAM	0.74	0.47	0.54	jackniving after 2-dimensional interpolation
other microfossils/foraminifera	10.1016/j.quascirev.2004.07.014	Indian Ocean, Australia	RAM	0.91	0.98	0.86	ten independent partitions cross validation
other microfossils/foraminifera	10.1016/j.quascirev.2004.07.014	North Atlantic	SIMMAX	0.91	0.86	0.81	jacknived (equivalent to leave-one-out)
other microfossils/foraminifera	10.1016/j.quascirev.2004.07.014	South Atlantic	SIMMAX	0.98	0.98	0.93	jacknived (equivalent to leave-one-out)
other microfossils/foraminifera	10.1016/j.quascirev.2004.07.014	Pacific	SIMMAX	1	1.27	1.1	jacknived (equivalent to leave-one-out)
Value used for uncertainty estimates in this study				1.325	1.4125	1.2825		average of MAT estimates from 10.1016/j.quascirev.2004.07.014
alkenone (Uk37 and Uk37')	10.1038/ngeo411	unclear	unclear			1.5	unclear	"standard deviation of residuals" in Supplementary Table 7
alkenone (Uk37 and Uk37')	this study	unclear	Bayesian ensemble SDs			1.8	not applicable
Value used for uncertainty estimates in this study						1.65		average of the values above
MgCa	10.1038/ngeo411	unclear	unclear	1.5	1.5	1.5	unclear	"standard deviation of residuals" in Supplementary Table 8
MgCa	this study	unclear	Bayesian ensemble SDs	2.2	2.2	2.2	not applicable
Value used for uncertainty estimates in this study				1.85	1.85	1.85		average of the values above
GDGT/other**	10.1126/science.1138131	unclear	unclear			0.2	unclear	as used in 10.1126/science.1228026
GDGT/other	10.1016/j.gca.2012.08.011	Global (non-marine)	unclear			5	unclear
GDGT/other	10.1016/j.gca.2010.06.002	Africa	unclear			3	unclear
GDGT/other	10.1016/j.epsl.2012.09.031	Africa	unclear			3.1	unclear
GDGT/other	10.1029/2010JG001365	Global	unclear			5.24	unclear
GDGT/other	10.1016/j.epsl.2015.11.018	Antarctic region	regression	1.68			jacknived (equivalent to leave-one-out)
GDGT/other	10.1016/j.epsl.2012.09.031	Africa	step wise forward selection			2.1	bootstrapped
Value used for uncertainty estimates in this study						2.90286		average of all values (both summer and annual temperature)
GDGT (Tex86)	10.1016/j.gca.2007.12.010	Global	unclear			1.7	unclear	reported as standard error; as used in 10.1126/science.1228026
GDGT (Tex86)	10.1016/S0012-821X(02)00979-2	Global	unclear			2	unclear	reported as standard error
GDGT (Tex86)	this study	unclear	Bayesian ensemble SDs			3.3	not applicable
Value used for uncertainty estimates in this study						2.33333		average of the values above
d18O	this study	unclear	Bayesian ensemble SDs			2.1	not applicable
Value used for uncertainty estimates in this study						2.1
* Abbreviations of methods as follows:
MAT: Modern analogue technique
WAPLS: Weighted Averaging - Partial Least Squares regression
LWWA: Locally Weighted Weighted Averaging
RS: Response Surface analysis
PLS: Partial Least Squares regression
IKM: Imbrie and Kipp method
ANN: Artifical Neural Networks
RAM: Revised Analog Method
SIMMAX: Maximum Similarity Technique
** GDGT/other includes MBT'5Me, MBT'-CBT, MBT-CBT, MBT/CBT, branchedGDGT fractional abundance
